# Supplementary material for: Surface Porousization of Hard Carbon Anode Materials for Sodium-Ion Batteries
Source: Micromachines (Basel). 2025 Jun 30;16(7):771. doi: 10.3390/mi16070771 (PMC12300324; doi:10.3390/mi16070771)
Supplement: Supplementary file 1 [file micromachines-16-00771-s001.zip]

Archive with 1 entries (1 files):
- micromachines-3702116-supplementary.pdf
